# Supplementary material for: A cross-sectional survey of poultry management systems, practices and antimicrobial use in relation to disease outbreak in Pakistan
Source: BMC Res Notes. 2025 Apr 8;18:144. doi: 10.1186/s13104-025-07220-4 (PMC11977947; doi:10.1186/s13104-025-07220-4)
Supplement: Supplementary file 3 — Additional file 3. [file 13104_2025_7220_MOESM3_ESM.zip]

Archive with 348 entries (342 files):
- Logbin_prevalence_ratio_data/
- __MACOSX/._Logbin_prevalence_ratio_data
- Logbin_prevalence_ratio_data/Disease_Outbreak_ND/
- __MACOSX/Logbin_prevalence_ratio_data/._Disease_Outbreak_ND
- Logbin_prevalence_ratio_data/Disease_Outbreak_AI/
- __MACOSX/Logbin_prevalence_ratio_data/._Disease_Outbreak_AI
- Logbin_prevalence_ratio_data/.DS_Store
- __MACOSX/Logbin_prevalence_ratio_data/._.DS_Store
- Logbin_prevalence_ratio_data/Health_Issue_Staff/
- __MACOSX/Logbin_prevalence_ratio_data/._Health_Issue_Staff
- Logbin_prevalence_ratio_data/Disease_Outbreak_FT/
- __MACOSX/Logbin_prevalence_ratio_data/._Disease_Outbreak_FT
- Logbin_prevalence_ratio_data/Disease_Outbreak/
- __MACOSX/Logbin_prevalence_ratio_data/._Disease_Outbreak
- Logbin_prevalence_ratio_data/Disease_Outbreak_ND/Knowledge_AI.html
- __MACOSX/Logbin_prevalence_ratio_data/Disease_Outbreak_ND/._Knowledge_AI.html
- Logbin_prevalence_ratio_data/Disease_Outbreak_ND/Practices_Veterinary_Drugs_Use.html
- __MACOSX/Logbin_prevalence_ratio_data/Disease_Outbreak_ND/._Practices_Veterinary_Drugs_Use.html
- Logbin_prevalence_ratio_data/Disease_Outbreak_ND/Practices_Regular_Vaccination.html
- __MACOSX/Logbin_prevalence_ratio_data/Disease_Outbreak_ND/._Practices_Regular_Vaccination.html
- Logbin_prevalence_ratio_data/Disease_Outbreak_ND/Flock_Management.html
- __MACOSX/Logbin_prevalence_ratio_data/Disease_Outbreak_ND/._Flock_Management.html
- Logbin_prevalence_ratio_data/Disease_Outbreak_ND/Mucolytic_drugs.html
- __MACOSX/Logbin_prevalence_ratio_data/Disease_Outbreak_ND/._Mucolytic_drugs.html
- Logbin_prevalence_ratio_data/Disease_Outbreak_ND/Breed_Type.html
- __MACOSX/Logbin_prevalence_ratio_data/Disease_Outbreak_ND/._Breed_Type.html
- Logbin_prevalence_ratio_data/Disease_Outbreak_ND/Knowledge_IBD.html
- __MACOSX/Logbin_prevalence_ratio_data/Disease_Outbreak_ND/._Knowledge_IBD.html
- Logbin_prevalence_ratio_data/Disease_Outbreak_ND/Veterinary_Clinic_Access.html
- __MACOSX/Logbin_prevalence_ratio_data/Disease_Outbreak_ND/._Veterinary_Clinic_Access.html
- Logbin_prevalence_ratio_data/Disease_Outbreak_ND/Knowledge_Fowl_Typhoid.html
- __MACOSX/Logbin_prevalence_ratio_data/Disease_Outbreak_ND/._Knowledge_Fowl_Typhoid.html
- Logbin_prevalence_ratio_data/Disease_Outbreak_ND/Feed_Ingredient_Maize.html
- __MACOSX/Logbin_prevalence_ratio_data/Disease_Outbreak_ND/._Feed_Ingredient_Maize.html
- Logbin_prevalence_ratio_data/Disease_Outbreak_ND/Dewormers.html
- __MACOSX/Logbin_prevalence_ratio_data/Disease_Outbreak_ND/._Dewormers.html
- Logbin_prevalence_ratio_data/Disease_Outbreak_ND/Quinolones.html
- __MACOSX/Logbin_prevalence_ratio_data/Disease_Outbreak_ND/._Quinolones.html
- Logbin_prevalence_ratio_data/Disease_Outbreak_ND/Tetracyclins.html
- __MACOSX/Logbin_prevalence_ratio_data/Disease_Outbreak_ND/._Tetracyclins.html
- Logbin_prevalence_ratio_data/Disease_Outbreak_ND/Labour_Capacity.html
- __MACOSX/Logbin_prevalence_ratio_data/Disease_Outbreak_ND/._Labour_Capacity.html
- Logbin_prevalence_ratio_data/Disease_Outbreak_ND/Good_Hygeine.html
- __MACOSX/Logbin_prevalence_ratio_data/Disease_Outbreak_ND/._Good_Hygeine.html
- Logbin_prevalence_ratio_data/Disease_Outbreak_ND/Feed_Ingredient_Wheat.html
- __MACOSX/Logbin_prevalence_ratio_data/Disease_Outbreak_ND/._Feed_Ingredient_Wheat.html
- Logbin_prevalence_ratio_data/Disease_Outbreak_ND/Knowledge_Prolapse.html
- __MACOSX/Logbin_prevalence_ratio_data/Disease_Outbreak_ND/._Knowledge_Prolapse.html
- Logbin_prevalence_ratio_data/Disease_Outbreak_ND/Health_Issue_Staff.html
- __MACOSX/Logbin_prevalence_ratio_data/Disease_Outbreak_ND/._Health_Issue_Staff.html
- Logbin_prevalence_ratio_data/Disease_Outbreak_ND/Practices_Quality_Feed.html
- __MACOSX/Logbin_prevalence_ratio_data/Disease_Outbreak_ND/._Practices_Quality_Feed.html
- Logbin_prevalence_ratio_data/Disease_Outbreak_ND/Practices_Open_Environment.html
- __MACOSX/Logbin_prevalence_ratio_data/Disease_Outbreak_ND/._Practices_Open_Environment.html
- Logbin_prevalence_ratio_data/Disease_Outbreak_ND/Cleaning_Frequency.html
- __MACOSX/Logbin_prevalence_ratio_data/Disease_Outbreak_ND/._Cleaning_Frequency.html
- Logbin_prevalence_ratio_data/Disease_Outbreak_ND/Knowledge_Coccidiosis.html
- __MACOSX/Logbin_prevalence_ratio_data/Disease_Outbreak_ND/._Knowledge_Coccidiosis.html
- Logbin_prevalence_ratio_data/Disease_Outbreak_ND/Polymyxin.html
- __MACOSX/Logbin_prevalence_ratio_data/Disease_Outbreak_ND/._Polymyxin.html
- Logbin_prevalence_ratio_data/Disease_Outbreak_ND/Knowledge_ND.html
- __MACOSX/Logbin_prevalence_ratio_data/Disease_Outbreak_ND/._Knowledge_ND.html
- Logbin_prevalence_ratio_data/Disease_Outbreak_ND/Antibiotic_Growth_Promoters.html
- __MACOSX/Logbin_prevalence_ratio_data/Disease_Outbreak_ND/._Antibiotic_Growth_Promoters.html
- Logbin_prevalence_ratio_data/Disease_Outbreak_ND/Farming_Experience.html
- __MACOSX/Logbin_prevalence_ratio_data/Disease_Outbreak_ND/._Farming_Experience.html
- Logbin_prevalence_ratio_data/Disease_Outbreak_ND/Practices_Productive_Breeds.html
- __MACOSX/Logbin_prevalence_ratio_data/Disease_Outbreak_ND/._Practices_Productive_Breeds.html
- Logbin_prevalence_ratio_data/Disease_Outbreak_ND/Farm_Type.html
- __MACOSX/Logbin_prevalence_ratio_data/Disease_Outbreak_ND/._Farm_Type.html
- Logbin_prevalence_ratio_data/Disease_Outbreak_ND/Knowledge_IB.html
- __MACOSX/Logbin_prevalence_ratio_data/Disease_Outbreak_ND/._Knowledge_IB.html
- Logbin_prevalence_ratio_data/Disease_Outbreak_ND/Education.html
- __MACOSX/Logbin_prevalence_ratio_data/Disease_Outbreak_ND/._Education.html
- Logbin_prevalence_ratio_data/Disease_Outbreak_ND/Penicillins.html
- __MACOSX/Logbin_prevalence_ratio_data/Disease_Outbreak_ND/._Penicillins.html
- Logbin_prevalence_ratio_data/Disease_Outbreak_ND/Knowledge_MD.html
- __MACOSX/Logbin_prevalence_ratio_data/Disease_Outbreak_ND/._Knowledge_MD.html
- Logbin_prevalence_ratio_data/Disease_Outbreak_ND/Confinement_Type.html
- __MACOSX/Logbin_prevalence_ratio_data/Disease_Outbreak_ND/._Confinement_Type.html
- Logbin_prevalence_ratio_data/Disease_Outbreak_ND/Sulfonamides_and_Trimethoprim.html
- __MACOSX/Logbin_prevalence_ratio_data/Disease_Outbreak_ND/._Sulfonamides_and_Trimethoprim.html
- Logbin_prevalence_ratio_data/Disease_Outbreak_ND/Feed_Ingredient_Canola.html
- __MACOSX/Logbin_prevalence_ratio_data/Disease_Outbreak_ND/._Feed_Ingredient_Canola.html
- Logbin_prevalence_ratio_data/Disease_Outbreak_ND/Training_Status.html
- __MACOSX/Logbin_prevalence_ratio_data/Disease_Outbreak_ND/._Training_Status.html
- Logbin_prevalence_ratio_data/Disease_Outbreak_ND/Macrolides.html
- __MACOSX/Logbin_prevalence_ratio_data/Disease_Outbreak_ND/._Macrolides.html
- Logbin_prevalence_ratio_data/Disease_Outbreak_ND/Aminoglycosides.html
- __MACOSX/Logbin_prevalence_ratio_data/Disease_Outbreak_ND/._Aminoglycosides.html
- Logbin_prevalence_ratio_data/Disease_Outbreak_ND/Knowledge_Colibacillosis.html
- __MACOSX/Logbin_prevalence_ratio_data/Disease_Outbreak_ND/._Knowledge_Colibacillosis.html
- Logbin_prevalence_ratio_data/Disease_Outbreak_AI/Litter_Disposal.html
- __MACOSX/Logbin_prevalence_ratio_data/Disease_Outbreak_AI/._Litter_Disposal.html
- Logbin_prevalence_ratio_data/Disease_Outbreak_AI/Knowledge_AI.html
- __MACOSX/Logbin_prevalence_ratio_data/Disease_Outbreak_AI/._Knowledge_AI.html
- Logbin_prevalence_ratio_data/Disease_Outbreak_AI/Practices_Veterinary_Drugs_Use.html
- __MACOSX/Logbin_prevalence_ratio_data/Disease_Outbreak_AI/._Practices_Veterinary_Drugs_Use.html
- Logbin_prevalence_ratio_data/Disease_Outbreak_AI/Practices_Regular_Vaccination.html
- __MACOSX/Logbin_prevalence_ratio_data/Disease_Outbreak_AI/._Practices_Regular_Vaccination.html
- Logbin_prevalence_ratio_data/Disease_Outbreak_AI/Flock_Management.html
- __MACOSX/Logbin_prevalence_ratio_data/Disease_Outbreak_AI/._Flock_Management.html
- Logbin_prevalence_ratio_data/Disease_Outbreak_AI/Mucolytic_drugs.html
- __MACOSX/Logbin_prevalence_ratio_data/Disease_Outbreak_AI/._Mucolytic_drugs.html
- Logbin_prevalence_ratio_data/Disease_Outbreak_AI/Breed_Type.html
- __MACOSX/Logbin_prevalence_ratio_data/Disease_Outbreak_AI/._Breed_Type.html
- Logbin_prevalence_ratio_data/Disease_Outbreak_AI/Knowledge_IBD.html
- __MACOSX/Logbin_prevalence_ratio_data/Disease_Outbreak_AI/._Knowledge_IBD.html
- Logbin_prevalence_ratio_data/Disease_Outbreak_AI/Veterinary_Clinic_Access.html
- __MACOSX/Logbin_prevalence_ratio_data/Disease_Outbreak_AI/._Veterinary_Clinic_Access.html
- Logbin_prevalence_ratio_data/Disease_Outbreak_AI/Knowledge_Fowl_Typhoid.html
- __MACOSX/Logbin_prevalence_ratio_data/Disease_Outbreak_AI/._Knowledge_Fowl_Typhoid.html
- Logbin_prevalence_ratio_data/Disease_Outbreak_AI/Feed_Ingredient_Maize.html
- __MACOSX/Logbin_prevalence_ratio_data/Disease_Outbreak_AI/._Feed_Ingredient_Maize.html
- Logbin_prevalence_ratio_data/Disease_Outbreak_AI/Quinolone.html
- __MACOSX/Logbin_prevalence_ratio_data/Disease_Outbreak_AI/._Quinolone.html
- Logbin_prevalence_ratio_data/Disease_Outbreak_AI/Dewormers.html
- __MACOSX/Logbin_prevalence_ratio_data/Disease_Outbreak_AI/._Dewormers.html
- Logbin_prevalence_ratio_data/Disease_Outbreak_AI/Tetracyclins.html
- __MACOSX/Logbin_prevalence_ratio_data/Disease_Outbreak_AI/._Tetracyclins.html
- Logbin_prevalence_ratio_data/Disease_Outbreak_AI/Labour_Capacity.html
- __MACOSX/Logbin_prevalence_ratio_data/Disease_Outbreak_AI/._Labour_Capacity.html
- Logbin_prevalence_ratio_data/Disease_Outbreak_AI/Feed_Ingredient_Wheat.html
- __MACOSX/Logbin_prevalence_ratio_data/Disease_Outbreak_AI/._Feed_Ingredient_Wheat.html
- Logbin_prevalence_ratio_data/Disease_Outbreak_AI/Knowledge_Prolapse.html
- __MACOSX/Logbin_prevalence_ratio_data/Disease_Outbreak_AI/._Knowledge_Prolapse.html
- Logbin_prevalence_ratio_data/Disease_Outbreak_AI/Health_Issue_Staff.html
- __MACOSX/Logbin_prevalence_ratio_data/Disease_Outbreak_AI/._Health_Issue_Staff.html
- Logbin_prevalence_ratio_data/Disease_Outbreak_AI/Practices_Quality_Feed.html
- __MACOSX/Logbin_prevalence_ratio_data/Disease_Outbreak_AI/._Practices_Quality_Feed.html
- Logbin_prevalence_ratio_data/Disease_Outbreak_AI/Cleaning_Frequency.html
- __MACOSX/Logbin_prevalence_ratio_data/Disease_Outbreak_AI/._Cleaning_Frequency.html
- Logbin_prevalence_ratio_data/Disease_Outbreak_AI/Knowledge_Coccidiosis.html
- __MACOSX/Logbin_prevalence_ratio_data/Disease_Outbreak_AI/._Knowledge_Coccidiosis.html
- Logbin_prevalence_ratio_data/Disease_Outbreak_AI/Polymyxin.html
- __MACOSX/Logbin_prevalence_ratio_data/Disease_Outbreak_AI/._Polymyxin.html
- Logbin_prevalence_ratio_data/Disease_Outbreak_AI/Antibiotic_Growth_Promoters.html
- __MACOSX/Logbin_prevalence_ratio_data/Disease_Outbreak_AI/._Antibiotic_Growth_Promoters.html
- Logbin_prevalence_ratio_data/Disease_Outbreak_AI/Farming_Experience.html
- __MACOSX/Logbin_prevalence_ratio_data/Disease_Outbreak_AI/._Farming_Experience.html
- Logbin_prevalence_ratio_data/Disease_Outbreak_AI/Practices_Productive_Breeds.html
- __MACOSX/Logbin_prevalence_ratio_data/Disease_Outbreak_AI/._Practices_Productive_Breeds.html
- Logbin_prevalence_ratio_data/Disease_Outbreak_AI/Farm_Type.html
- __MACOSX/Logbin_prevalence_ratio_data/Disease_Outbreak_AI/._Farm_Type.html
- Logbin_prevalence_ratio_data/Disease_Outbreak_AI/Knowledge_IB.html
- __MACOSX/Logbin_prevalence_ratio_data/Disease_Outbreak_AI/._Knowledge_IB.html
- Logbin_prevalence_ratio_data/Disease_Outbreak_AI/Education.html
- __MACOSX/Logbin_prevalence_ratio_data/Disease_Outbreak_AI/._Education.html
- Logbin_prevalence_ratio_data/Disease_Outbreak_AI/Penicillins.html
- __MACOSX/Logbin_prevalence_ratio_data/Disease_Outbreak_AI/._Penicillins.html
- Logbin_prevalence_ratio_data/Disease_Outbreak_AI/Knowledge_MD.html
- __MACOSX/Logbin_prevalence_ratio_data/Disease_Outbreak_AI/._Knowledge_MD.html
- Logbin_prevalence_ratio_data/Disease_Outbreak_AI/Confinement_Type.html
- __MACOSX/Logbin_prevalence_ratio_data/Disease_Outbreak_AI/._Confinement_Type.html
- Logbin_prevalence_ratio_data/Disease_Outbreak_AI/Sulfonamides_and_Trimethoprim.html
- __MACOSX/Logbin_prevalence_ratio_data/Disease_Outbreak_AI/._Sulfonamides_and_Trimethoprim.html
- Logbin_prevalence_ratio_data/Disease_Outbreak_AI/Practices_Good_Hygeine.html
- __MACOSX/Logbin_prevalence_ratio_data/Disease_Outbreak_AI/._Practices_Good_Hygeine.html
- Logbin_prevalence_ratio_data/Disease_Outbreak_AI/Feed_Ingredient_Canola.html
- __MACOSX/Logbin_prevalence_ratio_data/Disease_Outbreak_AI/._Feed_Ingredient_Canola.html
- Logbin_prevalence_ratio_data/Disease_Outbreak_AI/Training_Status.html
- __MACOSX/Logbin_prevalence_ratio_data/Disease_Outbreak_AI/._Training_Status.html
- Logbin_prevalence_ratio_data/Disease_Outbreak_AI/Macrolides.html
- __MACOSX/Logbin_prevalence_ratio_data/Disease_Outbreak_AI/._Macrolides.html
- Logbin_prevalence_ratio_data/Disease_Outbreak_AI/Aminoglycosides.html
- __MACOSX/Logbin_prevalence_ratio_data/Disease_Outbreak_AI/._Aminoglycosides.html
- Logbin_prevalence_ratio_data/Health_Issue_Staff/Litter_Disposal.html
- __MACOSX/Logbin_prevalence_ratio_data/Health_Issue_Staff/._Litter_Disposal.html
- Logbin_prevalence_ratio_data/Health_Issue_Staff/Flock_Management.html
- __MACOSX/Logbin_prevalence_ratio_data/Health_Issue_Staff/._Flock_Management.html
- Logbin_prevalence_ratio_data/Health_Issue_Staff/Breed_Type.html
- __MACOSX/Logbin_prevalence_ratio_data/Health_Issue_Staff/._Breed_Type.html
- Logbin_prevalence_ratio_data/Health_Issue_Staff/Disease_Outbreak_AI.html
- __MACOSX/Logbin_prevalence_ratio_data/Health_Issue_Staff/._Disease_Outbreak_AI.html
- Logbin_prevalence_ratio_data/Health_Issue_Staff/Labour_Capacity.html
- __MACOSX/Logbin_prevalence_ratio_data/Health_Issue_Staff/._Labour_Capacity.html
- Logbin_prevalence_ratio_data/Health_Issue_Staff/Disease_Outbreak.html
- __MACOSX/Logbin_prevalence_ratio_data/Health_Issue_Staff/._Disease_Outbreak.html
- Logbin_prevalence_ratio_data/Health_Issue_Staff/Cleaning_Frequency.html
- __MACOSX/Logbin_prevalence_ratio_data/Health_Issue_Staff/._Cleaning_Frequency.html
- Logbin_prevalence_ratio_data/Health_Issue_Staff/Farm_Size.html
- __MACOSX/Logbin_prevalence_ratio_data/Health_Issue_Staff/._Farm_Size.html
- Logbin_prevalence_ratio_data/Health_Issue_Staff/Farming_Experience.html
- __MACOSX/Logbin_prevalence_ratio_data/Health_Issue_Staff/._Farming_Experience.html
- Logbin_prevalence_ratio_data/Health_Issue_Staff/Farm_Type.html
- __MACOSX/Logbin_prevalence_ratio_data/Health_Issue_Staff/._Farm_Type.html
- Logbin_prevalence_ratio_data/Health_Issue_Staff/Education.html
- __MACOSX/Logbin_prevalence_ratio_data/Health_Issue_Staff/._Education.html
- Logbin_prevalence_ratio_data/Health_Issue_Staff/Disease_Outbreak_FT.html
- __MACOSX/Logbin_prevalence_ratio_data/Health_Issue_Staff/._Disease_Outbreak_FT.html
- Logbin_prevalence_ratio_data/Health_Issue_Staff/Training_Status.html
- __MACOSX/Logbin_prevalence_ratio_data/Health_Issue_Staff/._Training_Status.html
- Logbin_prevalence_ratio_data/Disease_Outbreak_FT/Litter_Disposal.html
- __MACOSX/Logbin_prevalence_ratio_data/Disease_Outbreak_FT/._Litter_Disposal.html
- Logbin_prevalence_ratio_data/Disease_Outbreak_FT/Knowledge_AI.html
- __MACOSX/Logbin_prevalence_ratio_data/Disease_Outbreak_FT/._Knowledge_AI.html
- Logbin_prevalence_ratio_data/Disease_Outbreak_FT/Practices_Veterinary_Drugs_Use.html
- __MACOSX/Logbin_prevalence_ratio_data/Disease_Outbreak_FT/._Practices_Veterinary_Drugs_Use.html
- Logbin_prevalence_ratio_data/Disease_Outbreak_FT/Practices_Regular_Vaccination.html
- __MACOSX/Logbin_prevalence_ratio_data/Disease_Outbreak_FT/._Practices_Regular_Vaccination.html
- Logbin_prevalence_ratio_data/Disease_Outbreak_FT/Flock_Management.html
- __MACOSX/Logbin_prevalence_ratio_data/Disease_Outbreak_FT/._Flock_Management.html
- Logbin_prevalence_ratio_data/Disease_Outbreak_FT/Mucolytic_drugs.html
- __MACOSX/Logbin_prevalence_ratio_data/Disease_Outbreak_FT/._Mucolytic_drugs.html
- Logbin_prevalence_ratio_data/Disease_Outbreak_FT/Breed_Type.html
- __MACOSX/Logbin_prevalence_ratio_data/Disease_Outbreak_FT/._Breed_Type.html
- Logbin_prevalence_ratio_data/Disease_Outbreak_FT/Knowledge_IBD.html
- __MACOSX/Logbin_prevalence_ratio_data/Disease_Outbreak_FT/._Knowledge_IBD.html
- Logbin_prevalence_ratio_data/Disease_Outbreak_FT/Veterinary_Clinic_Access.html
- __MACOSX/Logbin_prevalence_ratio_data/Disease_Outbreak_FT/._Veterinary_Clinic_Access.html
- Logbin_prevalence_ratio_data/Disease_Outbreak_FT/Knowledge_Fowl_Typhoid.html
- __MACOSX/Logbin_prevalence_ratio_data/Disease_Outbreak_FT/._Knowledge_Fowl_Typhoid.html
- Logbin_prevalence_ratio_data/Disease_Outbreak_FT/Dewormers.html
- __MACOSX/Logbin_prevalence_ratio_data/Disease_Outbreak_FT/._Dewormers.html
- Logbin_prevalence_ratio_data/Disease_Outbreak_FT/Quinolones.html
- __MACOSX/Logbin_prevalence_ratio_data/Disease_Outbreak_FT/._Quinolones.html
- Logbin_prevalence_ratio_data/Disease_Outbreak_FT/Tetracyclins.html
- __MACOSX/Logbin_prevalence_ratio_data/Disease_Outbreak_FT/._Tetracyclins.html
- Logbin_prevalence_ratio_data/Disease_Outbreak_FT/Labour_Capacity.html
- __MACOSX/Logbin_prevalence_ratio_data/Disease_Outbreak_FT/._Labour_Capacity.html
- Logbin_prevalence_ratio_data/Disease_Outbreak_FT/Feed_Ingredient_Wheat.html
- __MACOSX/Logbin_prevalence_ratio_data/Disease_Outbreak_FT/._Feed_Ingredient_Wheat.html
- Logbin_prevalence_ratio_data/Disease_Outbreak_FT/Knowledge_Prolapse.html
- __MACOSX/Logbin_prevalence_ratio_data/Disease_Outbreak_FT/._Knowledge_Prolapse.html
- Logbin_prevalence_ratio_data/Disease_Outbreak_FT/Health_Issue_Staff.html
- __MACOSX/Logbin_prevalence_ratio_data/Disease_Outbreak_FT/._Health_Issue_Staff.html
- Logbin_prevalence_ratio_data/Disease_Outbreak_FT/Practices_Quality_Feed.html
- __MACOSX/Logbin_prevalence_ratio_data/Disease_Outbreak_FT/._Practices_Quality_Feed.html
- Logbin_prevalence_ratio_data/Disease_Outbreak_FT/Practices_Open_Environment.html
- __MACOSX/Logbin_prevalence_ratio_data/Disease_Outbreak_FT/._Practices_Open_Environment.html
- Logbin_prevalence_ratio_data/Disease_Outbreak_FT/Cleaning_Frequency.html
- __MACOSX/Logbin_prevalence_ratio_data/Disease_Outbreak_FT/._Cleaning_Frequency.html
- Logbin_prevalence_ratio_data/Disease_Outbreak_FT/Knowledge_Coccidiosis.html
- __MACOSX/Logbin_prevalence_ratio_data/Disease_Outbreak_FT/._Knowledge_Coccidiosis.html
- Logbin_prevalence_ratio_data/Disease_Outbreak_FT/Polymyxin.html
- __MACOSX/Logbin_prevalence_ratio_data/Disease_Outbreak_FT/._Polymyxin.html
- Logbin_prevalence_ratio_data/Disease_Outbreak_FT/Antibiotic_Growth_Promoters.html
- __MACOSX/Logbin_prevalence_ratio_data/Disease_Outbreak_FT/._Antibiotic_Growth_Promoters.html
- Logbin_prevalence_ratio_data/Disease_Outbreak_FT/Farming_Experience.html
- __MACOSX/Logbin_prevalence_ratio_data/Disease_Outbreak_FT/._Farming_Experience.html
- Logbin_prevalence_ratio_data/Disease_Outbreak_FT/Farm_Type.html
- __MACOSX/Logbin_prevalence_ratio_data/Disease_Outbreak_FT/._Farm_Type.html
- Logbin_prevalence_ratio_data/Disease_Outbreak_FT/Knowledge_IB.html
- __MACOSX/Logbin_prevalence_ratio_data/Disease_Outbreak_FT/._Knowledge_IB.html
- Logbin_prevalence_ratio_data/Disease_Outbreak_FT/Education.html
- __MACOSX/Logbin_prevalence_ratio_data/Disease_Outbreak_FT/._Education.html
- Logbin_prevalence_ratio_data/Disease_Outbreak_FT/Penicillins.html
- __MACOSX/Logbin_prevalence_ratio_data/Disease_Outbreak_FT/._Penicillins.html
- Logbin_prevalence_ratio_data/Disease_Outbreak_FT/Stocking_Density.html
- __MACOSX/Logbin_prevalence_ratio_data/Disease_Outbreak_FT/._Stocking_Density.html
- Logbin_prevalence_ratio_data/Disease_Outbreak_FT/Knowledge_MD.html
- __MACOSX/Logbin_prevalence_ratio_data/Disease_Outbreak_FT/._Knowledge_MD.html
- Logbin_prevalence_ratio_data/Disease_Outbreak_FT/Confinement_Type.html
- __MACOSX/Logbin_prevalence_ratio_data/Disease_Outbreak_FT/._Confinement_Type.html
- Logbin_prevalence_ratio_data/Disease_Outbreak_FT/Sulfonamides_and_Trimethoprim.html
- __MACOSX/Logbin_prevalence_ratio_data/Disease_Outbreak_FT/._Sulfonamides_and_Trimethoprim.html
- Logbin_prevalence_ratio_data/Disease_Outbreak_FT/Practices_Good_Hygeine.html
- __MACOSX/Logbin_prevalence_ratio_data/Disease_Outbreak_FT/._Practices_Good_Hygeine.html
- Logbin_prevalence_ratio_data/Disease_Outbreak_FT/Feed_Ingredient_Canola.html
- __MACOSX/Logbin_prevalence_ratio_data/Disease_Outbreak_FT/._Feed_Ingredient_Canola.html
- Logbin_prevalence_ratio_data/Disease_Outbreak_FT/Training_Status.html
- __MACOSX/Logbin_prevalence_ratio_data/Disease_Outbreak_FT/._Training_Status.html
- Logbin_prevalence_ratio_data/Disease_Outbreak_FT/Macrolides.html
- __MACOSX/Logbin_prevalence_ratio_data/Disease_Outbreak_FT/._Macrolides.html
- Logbin_prevalence_ratio_data/Disease_Outbreak_FT/Aminoglycosides.html
- __MACOSX/Logbin_prevalence_ratio_data/Disease_Outbreak_FT/._Aminoglycosides.html
- Logbin_prevalence_ratio_data/Disease_Outbreak_FT/Knowledge_Colibacillosis.html
- __MACOSX/Logbin_prevalence_ratio_data/Disease_Outbreak_FT/._Knowledge_Colibacillosis.html
- Logbin_prevalence_ratio_data/Disease_Outbreak/Litter_Disposal.html
- __MACOSX/Logbin_prevalence_ratio_data/Disease_Outbreak/._Litter_Disposal.html
- Logbin_prevalence_ratio_data/Disease_Outbreak/Knowledge_AI.html
- __MACOSX/Logbin_prevalence_ratio_data/Disease_Outbreak/._Knowledge_AI.html
- Logbin_prevalence_ratio_data/Disease_Outbreak/Practices_Veterinary_Drugs_Use.html
- __MACOSX/Logbin_prevalence_ratio_data/Disease_Outbreak/._Practices_Veterinary_Drugs_Use.html
- Logbin_prevalence_ratio_data/Disease_Outbreak/Practices_Regular_Vaccination.html
- __MACOSX/Logbin_prevalence_ratio_data/Disease_Outbreak/._Practices_Regular_Vaccination.html
- Logbin_prevalence_ratio_data/Disease_Outbreak/Flock_Management.html
- __MACOSX/Logbin_prevalence_ratio_data/Disease_Outbreak/._Flock_Management.html
- Logbin_prevalence_ratio_data/Disease_Outbreak/Mucolytic_drugs.html
- __MACOSX/Logbin_prevalence_ratio_data/Disease_Outbreak/._Mucolytic_drugs.html
- Logbin_prevalence_ratio_data/Disease_Outbreak/Breed_Type.html
- __MACOSX/Logbin_prevalence_ratio_data/Disease_Outbreak/._Breed_Type.html
- Logbin_prevalence_ratio_data/Disease_Outbreak/Knowledge_IBD.html
- __MACOSX/Logbin_prevalence_ratio_data/Disease_Outbreak/._Knowledge_IBD.html
- Logbin_prevalence_ratio_data/Disease_Outbreak/Veterinary_Clinic_Access.html
- __MACOSX/Logbin_prevalence_ratio_data/Disease_Outbreak/._Veterinary_Clinic_Access.html
- Logbin_prevalence_ratio_data/Disease_Outbreak/Knowledge_Fowl_Typhoid.html
- __MACOSX/Logbin_prevalence_ratio_data/Disease_Outbreak/._Knowledge_Fowl_Typhoid.html
- Logbin_prevalence_ratio_data/Disease_Outbreak/Dewormers.html
- __MACOSX/Logbin_prevalence_ratio_data/Disease_Outbreak/._Dewormers.html
- Logbin_prevalence_ratio_data/Disease_Outbreak/Quinolones.html
- __MACOSX/Logbin_prevalence_ratio_data/Disease_Outbreak/._Quinolones.html
- Logbin_prevalence_ratio_data/Disease_Outbreak/Tetracyclins.html
- __MACOSX/Logbin_prevalence_ratio_data/Disease_Outbreak/._Tetracyclins.html
- Logbin_prevalence_ratio_data/Disease_Outbreak/Labour_Capacity.html
- __MACOSX/Logbin_prevalence_ratio_data/Disease_Outbreak/._Labour_Capacity.html
- Logbin_prevalence_ratio_data/Disease_Outbreak/Feed_Ingredient_Wheat.html
- __MACOSX/Logbin_prevalence_ratio_data/Disease_Outbreak/._Feed_Ingredient_Wheat.html
- Logbin_prevalence_ratio_data/Disease_Outbreak/Knowledge_Prolapse.html
- __MACOSX/Logbin_prevalence_ratio_data/Disease_Outbreak/._Knowledge_Prolapse.html
[truncated: 48 more entries]
